# Supplementary material for: Repeat vaccination reduces antibody affinity maturation across different influenza vaccine platforms in humans
Source: Nat Commun. 2019 Jul 26;10:3338. doi: 10.1038/s41467-019-11296-5 (PMC6659679; doi:10.1038/s41467-019-11296-5)
Supplement: Supplementary file 4 — Source Data [file 41467_2019_11296_MOESM4_ESM.xlsm]

## Sheet: Source Data File Flu Comparison
SOURCE DATA FILE for KHURANA et al, Comparison of antibody responses following different influenza vaccine platforms in humans: Repeat vaccination reduces antibody affinity maturation
REPEAT VACCINATED INDIVIDUALS				HI Titer									H1N1pdm09 HA1					H1N1pdm09 HA2					H1N1pdm09 HA0					1st Yr- H3/Switz HA1; 2nd Yr - H3/HongKong HA1					1st Yr- B/Phuket HA1; 2nd Yr - B/Brisbane HA1
Sample ID	Vaccine	Gender	Age	H1N1pdm09	H1-FC	1st Yr- H3/Switz & 2nd Yr- H3/HongKong	H3-FC	1st Yr- B/Phuket & 2nd Yr- B/Brisbane	B-FC	Prior Yr Vacc.	Vacc. Season		Max RU	Max RU- FC	kd (per Sec)	kd-FC		Max RU	FC	kd (per Sec)	FC		Max RU	FC	kd (per Sec)	FC		Max RU	FC	kd (per Sec)	FC		Max RU	FC	kd	FC
034-M-d0 (40,80)	Flublok	M	20-29	40	32	80	4	320	2	None	1		290.97	17.0632	0.025	0.00556		2067.2	1.30326	0.000564	0.824468		357.12	6.24686	0.000348	0.471264		260.5	5.29374	0.00844	0.108412		4344.98	1.18801	0.00337	0.225816
034-M-d28 (1280,1280)	Flublok	M		1280		320		640			1		4964.89		0.000139			2694.1		0.000465			2230.88		0.000164			1379.02		0.000215	39.2558		5161.86		0.000761
034-M-d180	Flublok	M									1		1867.97		0.00118			2279.4		0.000357			1080.15		0.000265			663.37		0.000715			5402.85		0.000214
058-M-d0 (320,320)	Flublok	M	20-29	320	1	320	8	640	1	Inactivated	2		1021.89	1.94089	0.0052	0.326923		3903.2	1.12907	0.000756	0.805556		853.94	1.62896	0.000301	0.46711		922.02	6.71613	0.0027	0.0614815		6009.75	1.10154	0.000246	0.747967
058-M-d28 (320,640)	Flublok	M		320		2560		640			2		1983.38		0.0017			4407		0.000609			1391.03		0.0001406			6192.41		0.000466	5.79399		6619.99		0.000184
022-F-d0 (<10,10)	Flublok	F	30-39	10	16	80	16	80	4	Inactivated	1		176.73	2.06004	0.0607	0.108896		1042.6	1.14435	0.00104	0.809615		189.3	2.7888	0.000103	1.1068		274	13.3234	0.00113	0.0147788		468.77	2.71713	0.000267	0.734082
022-F-d28 (160,160)	Flublok	F		160		1280		320			1		364.07		0.00661			1193.1		0.000842			527.92		0.000114			3650.6		0.000167			1273.71		0.000196
022-F-d180	Flublok	F									1		194.68		0.0173			916.6		0.000852			191.34		0.000143			803.3		0.00181			1094.97		0.00018
064-F-d0 (20,40)	Flublok	F	30-39	20	2	320	1	160	1	Inactivated	2		239.91	1.11467	0.0111	0.927928		2596.7	1.10644	0.000914	0.717724		265.13	1.20167	0.000291	0.474227		1239.14	0.950934	0.00089	0.94709		2092.71	1.22285	0.000138	0.956522
064-F-d28 (40,80)	Flublok	F		40		320		160			2		267.42		0.0103			2873.1		0.000656			318.6		0.000138			1178.34		0.000179			2559.08		0.00132
044-F-d0 (320,640)	Flublok	F	18-19	320	8	160	2	20	1	Inactivated	1		504.2	7.88679	0.0242	0.0192149		2525.3	0.885598	0.000205	0.526829		421.11	3.56691	0.000298	0.492953		558.79	3.79023	0.00267	0.102622		875.32	4.34898	0.00317	0.826498
044-F-d28 (2560,1280)	Flublok	F		2560		320		20			1		3976.52		0.000465			2236.4		0.000108			1502.06		0.0001469			2117.94		0.000474			3806.75		0.00262
138-F-d0 (320,1280)	Flublok	F	20-29	320	1	320	1	20	1	Inactivated	2		280.88	1.60716	0.00567	0.664903		438.6	0.849749	0.00174	0.597701		271.41	1.6964	0.000175	0.697714		304.12	1.38452	0.000532	0.773308		77.35	3.14053	0.00213	0.835681
138-F-d28 (320,1280)	Flublok	F		320		320		20			2		451.42		0.00377			372.7		0.00104			460.42		0.0001221			421.06		0.0004114			242.92		0.00178
001-M-d0 (20,40)	Flucelvax	M	30-39	20	16	10	2	40	2	Unknown	1		29.59	8.38189	0.084	0.0145238		400.1	1.04724	0.00198	0.823232		227.57	1.852	0.000272	0.551471		101.83	1.55494	0.00485	0.364948		475.84	1.839	0.00175	0.193714
001-M-d28 (320,320)	Flucelvax	M		320		20		80			1		248.02		0.00122			419		0.00163			421.46		0.00015			158.34		0.00177			875.07		0.000339
001-M-d180	Flucelvax	M									1		192.85		0.0127			395		0.0017			349.8		0.000163			124.69		0.024			784.98		0.00049
059-M-d0 (80,160)	Flucelvax	M	30-39	80	4	20	32	80	4	Inactivated	2		192.03	1.63313	0.0136	0.134559		523.4	1.10279	0.00138	1.05797		326.09	1.45984	0.000302	0.860927		340.55	7.66704	0.00484	0.0178099		1418.66	1.93689	0.000651	0.104636
059-M-d28 (320,320)	Flucelvax	M		320		640		320			2		313.61		0.00183			577.2		0.00146			476.04		0.00026			2611.01		0.000862			2747.79		0.000158
021-M-d0 (80,80)	Flucelvax	M	20-29	80	8	40	8	320	1	Inactivated	1		170.66	3.15563	0.0189	0.0302116		1542	1.45253	0.00198	0.416667		84.29	7.88006	0.00174	0.114943		4751.28	0.954486	0.000707	0.52243		5486.3	0.862299	0.00152	0.413158
021-M-d28 (640,1280)	Flucelvax	M		640		320		320			1		538.54		0.000571			2239.8		0.000825			664.21		0.0002			4535.03		0.000559			4730.83		0.000628
021-M-d180	Flucelvax	M									1		354.25		0.0032			1990.6		0.000912			363.58		0.000134			5391.74		0.000496			5461.6		0.000549
087-M-d0 (80,160)	Flucelvax	M	20-29	80	4	80	2	320	1	Inactivated	2		377.4	1.52464	0.0141	0.178723		1782.4	1.2734	0.001856	0.521552		171.16	2.57245	0.000604	0.930464		5752.71	0.947119	0.000493	1.01104		5847.66	1.04588	0.000529	1.00756
087-M-d28 (320,640)	Flucelvax	M		320		160		320			2		575.4		0.00252			2269.7		0.000968			440.3		0.000562			5448.5		0.000458			6115.96		0.000533
045-M-d0 (320,640)	Flucelvax	M	18-19	320	4	80	16	80	1	Inactivated	1		1553.83	2.31544	0.0016	0.110625		2412.5	1.31813	0.00102	0.795784		1226.85	1.6149	0.0004	0.5725		819.81	6.88005	0.000854			3541.74	1.44243	0.000117	0.987179
045-M-d28 (1280,1280)	Flucelvax	M		1280		1280		80			1		3597.8		0.000177			3180		0.0008117			1981.24		0.000229			5640.33		0.000247			5108.71		0.0001155
045-M-d180	Flucelvax	M									1		1188.39		0.000331			2287		0.00116			874		0.000323			1129		0.00042			2462.28		0.000121
080-M-d0 (320,640)	Flucelvax	M	20-29	320	4	160	4	160	2	Inactivated	2		780.87	2.87241	0.00424	0.10283		1778.5	1.32966	0.0015	0.638667		851.8	2.57836	0.000304	0.523026		956.31	2.91135	0.00043	0.505385		2007.15	2.21967	0.000147	0.70068
080-M-d28 (1280,1280)	Flucelvax	M		1280		640		320			2		2242.98		0.000436			2364.8		0.000958			2196.25		0.000159			2784.15		0.000227			4455.22		0.000103
018-M-d0 (160,320)	Flucelvax	M	20-29	160	2	320	2	80	2	Inactivated	1		168.11	0.792279	0.00927	0.591154		931.9	0.564546	0.00356	0.221348		380.95	1.02006	0.000196	1.0051		1608.34	1.01648	0.00196	0.235204		570.54	0.902619	0.000361	0.972299
018-M-d28 (320,640)	Flucelvax	M		320		640		160			1		133.19		0.00548			526.1		0.000788			388.59		0.000197			1634.85		0.000461			514.98		0.000351
018-M-d180	Flucelvax	M									1		192.77		0.00684			942.3		0.000988			414.13		0.000198			1942.43		0.000921			658.98		0.00371
053-M-d0 (160,320)	Flucelvax	M	30-39	160	1	640	1	160	1	Inactivated	2		102.58	1.66962	0.0084	0.840476		718.2	1.23489	0.00192	0.373958		201.28	1.70752	0.000254	0.669291		791.19	2.35512	0.000538	0.978261		347.87	1.87849	0.00031	0.574194
053-M-d28 (160,320)	Flucelvax	M		160		640		160			2		171.27		0.00706			886.9		0.000718			343.69		0.00017			1863.35		0.0004135			653.47		0.000178
040-F-d0 (320,320)	Flucelvax	F	30-39	320	8	640	4	40	2	None	1		236.96	9.48726	0.0347	0.0130769		1362.2	1.77162	0.000882	0.130385		195.24	7.25907	0.000316	0.484177		4861.5	1.27846	0.00165	0.774545		608.58	2.35558	0.00137	0.347445
040-F-d28 (2560,2560)	Flucelvax	F		2560		2560		80			1		2248.1		0.000323			2413.3		0.000115			1417.26		0.000153			6215.25		0.0001278			1433.56		0.000476
040-F-d180	Flucelvax	F									1		1137.5		0.0014			1752		0.00051			714.58		0.000172			6475.46		0.000517			1330.58		0.00023
052-F-d0 (640,1280)	Flucelvax	F	30-39	640	2	2560	1	80	2	Inactivated	2		234.29	1.49025	0.00399	0.0201523		591.1	1.24835	0.002971	0.316392		375.8	1.39212	0.000158	0.879747		2552.32	1.13875	0.000232	0.526515		281.61	2.99776	0.000222	0.864865
052-F-d28 (1280,2560)	Flucelvax	F		1280		2560		160			2		349.15		0.000397			737.9		0.00094			523.16		0.000139			2906.45		0.0001695			844.2		0.000192
020-F-d0 (10,20)	Flucelvax	F	30-39	10	16	20	8	20	1	Inactivated	1		23.39	6.71313	0.0739	0.091475		1243.2	1.34154	0.001868	0.381146		137.6	2.68576	0.000214	0.799065		520.72	3.86459	0.001661	0.0473811		362.08	1.0894	0.0304	0.963816
020-F-d28 (160,160)	Flucelvax	F		160		160		20			1		157.02		0.00676			1667.8		0.00071198			369.56		0.000171			2012.37		0.000787			394.45		0.0293
020-F-d180	Flucelvax	F									1		76.48		0.0186			1552		0.00183			125.29		0.000394			454.6		0.0138			2513.32		0.02431
047-F-d0 (20,80)	Flucelvax	F	30-39	20	4	80	4	40	1	Inactivated	2		14.23	2.48419	0.01767	0.0470665		67.8	2.00885	0.00168	0.588095		79.41	2.30475	0.000151	0.847682		95.84	3.05447	0.0009761	0.30494		572.86	1.73039	0.024	0.504167
047-F-d28 (80,160)	Flucelvax	F		80		320		40			2		35.35		0.00361			136.2		0.000988			183.02		0.000128			292.74		0.000537			991.27		0.0121
011-F-d0 (320,320)	Flucelvax	F	20-29	320	2	640	2	40	4	Inactivated	1		443.9	5.85515	0.00167	0.328144		2435.2	1.61597	0.000432	0.694213		182.62	3.31716	0.000234	0.581197		1245.4	3.30095	0.000801	0.50297		219.73	2.55008	0.00745	0.548993
011-F-d28 (640,640)	Flucelvax	F		640		1280		160			1		2599.1		0.000548			3935.2		0.0002999			605.78		0.000136			4111		0.000508			560.33		0.00409
011-F-d180	Flucelvax	F									1		791.69		0.00075			2711.1		0.000307			294.56		0.000238			2348		0.000608			355.1		0.00312
060-F-d0 (160,640)	Flucelvax	F	30-39	160	2	640	2	80	1	Inactivated	2		343	1.46685	0.00703	0.246088		1705.7	1.08132	0.00101	0.855446		382.67	1.77529	0.000432	0.386574		1711.5	1.46487	0.000913	0.300575		227.92	1.75584	0.00145	1.24138
060-F-d28 (320,640)	Flucelvax	F		320		1280		80			2		503.13		0.00173			1844.4		0.000864			679.35		0.000167			2507.13		0.000575			400.19		0.0018
024-F-d0 (320,640)	Flucelvax	F	18-19	320	1	160	4	160	1	Inactivated	1		303	1.44746	0.00362	0.574586		755.3	1.2738	0.000298	0.607383		656.1	1.23054	0.000299	0.304348		791.45	2.27369	0.00181	0.59116		4447.51	0.613892	0.00191	0.0744702
024-F-d28 (320,640)	Flucelvax	F		320		640		160			1		438.58		0.00208			962.1		0.000181			807.36		9.1e-05			1799.51		0.00107			2730.29		0.000738
024-F-d180	Flucelvax	F									1		505		0.00296			1209		0.000489			879.06		0.000359			1877.41		0.00167			4994.78		0.00096
056-F-d0 (320,640)	Flucelvax	F	18-19	320	2	320	8	160	1	Inactivated	2		601.18	3.30723	0.00502	0.250996		1990.9	1.24491	0.000155	0.655484		863.75	2.89302	0.000216	0.657407		2693.31	2.41516	0.000565	0.265487		5399.63	1.1025	0.000216	0.944444
056-F-d28 (640,640)	Flucelvax	F		640		2560		160			2		1988.24		0.00126			2478.5		0.0001016			2498.85		0.000142			6504.77		0.000215			5953.1		0.000204
012-M-d0 (320,320)	Fluzone	M	20-29	320	4	10	1024	80	16	None	1		126.49	3.06657	0.023	0.621739		1040	1.26798	0.00126	0.589683		118.04	3.67189	0.000238	0.94958		462.21	6.22604	0.0168	0.0145238		323.71	3.98684	0.00201	0.746269
012-M-d28 (1280,2560)	Fluzone	M		1280		10240		1280			1		387.89		0.00143			1318.7		0.000743			433.43		0.000226			2877.74		0.000244			1290.58		0.00015
012-M-d180	Fluzone	M									1		264.45		0.0025			1240		0.00104			293.57		0.000235			2043.78		0.0017			1191.1		0.000177
048-M-d0 (640,1280)	Fluzone	M	20-29	640	1	2560	1	640	1	Inactivated	2		338.8	1.53223	0.00294	0.785714		663.5	1.16172	0.0018	0.458889		465.57	1.43102	0.000352	0.5		2484.66	1.21058	0.00754	0.843501		1388.65	1.53651	0.000198	0.758586
048-M-d28 (640,1280)	Fluzone	M		640		2560		640			2		519.12		0.00231			770.8		0.000826			666.24		0.000176			3007.87		0.00636			2133.68		0.0001502
042-M-d0 (320,320)	Fluzone	M	18-19	320	8	10	1024	160	8	Inactivated	1		872.68	6.20769	0.00635	0.0335433		1555.1	1.81866	0.000726	0.315427		1110.29	2.77619	0.000813	0.607626		1628.27	4.85537	0.00159	0.0353096		6230.65	1.29014	0.00146	0.0712329
042-M-d28 (2560,1280)	Fluzone	M		2560		10240		1280			1		5417.33		0.000213			2828.2		0.000229			3082.38		0.000494			7905.86		0.000268			8038.39		0.000104
065-M-d0 (320,640)	Fluzone	M	18-19	320	2	2560	1	640	1	Inactivated	2		980.42	1.3092	0.00064	0.43125		1397.7	1.66745	0.000672	0.315476		1094.62	1.36554	0.000263	0.456274		5380.98	1.0569	0.000143	0.944056		5926.59	1.05876	0.000735	0.223129
065-M-d28 (640,640)	Fluzone	M		640		2560		640			2		1283.57		0.000276			2330.6		0.000212			1494.75		0.00012			5687.17		0.000135			6274.82		0.000164
013-F-d0 (40,80)	Fluzone	F	40-49	40	4	20	8	20	4	Inactivated	1		164.33	1.50691	0.0158	0.78481		1819.3	1.02193	0.00111	0.493694		94.61	2.32058	0.00064	0.342187		182.58	2.02892	0.00933	0.163158		87.52	2.5801	0.00102	0.907843
013-F-d28 (160,320)	Fluzone	F		160		160		80			1		247.63		0.0124			1859.2		0.000548			219.55		0.000219			370.44		0.00217			225.81		0.000926
013-F-d180	Fluzone	F									1		141.16		0.013			1604		0.000715			105.28		0.000776			198		0.0125			103.49		0.00081
063-F-d0 (40,640)	Fluzone	F	40-49	40	2	320	0.5	80	1	Inactivated	2		345.12	0.859672	0.0138	0.76087		3110.7	0.823802	0.000543	0.441989		526.08	0.831432	0.00032	0.965625		858.68	0.916674	0.002	0.8		421.15	0.905283	0.000642	1.10819
063-F-d28 (80,320)	Fluzone	F		80		160		80			2		296.69		0.0105			2562.6		0.00024			437.4		0.000309			787.13		0.0016			381.26		0.0005179
035-F-d0 (160,160)	Fluzone	F	40-49	160	4	20	4	80	2	Inactivated	1		307.65	1.27743	0.0181	0.34337		4930.5	0.88271	0.000254	0.468504		586.79	1.08754	0.000314	0.968153		299.87	2.35205	0.00657	0.435312		2888.74	1.00498	0.00179	0.518436
035-F-d28 (640,320)	Fluzone	F		640		80		160			1		393		0.006215			4352.2		0.000119			638.16		0.000304			705.31		0.00286			2903.13		0.000928
035-F-d180	Fluzone	F									1		318.62		0.0155			4385		0.000278			484.3		0.000298			404.28		0.0492			2700.2		0.000827
061-F-d0 (80,320)	Fluzone	F	40-49	80	2	80	4	160	1	Inactivated	2		290.24	1.32718	0.0156	0.701282		2372.7	1.04071	0.000395	0.278481		324.28	1.37634	0.000315	0.987302		281.71	2.37407	0.00545	0.0312752		1170.57	1.48799	0.000334	0.392216
061-F-d28 (160,320)	Fluzone	F		160		320		160			2		385.2		0.01094			2469.3		0.00011			446.32		0.000311			668.8		0.00233			1741.8		0.000131
038-F-d0 (80,40)	Fluzone	F	40-49	80	4	40	16	10	4	Live	1		187.01	4.09203	0.00588	0.0561224		2536.9	1.22433	0.00189	0.33545		295.38	3.55755	0.000459	0.566449		1047.81	5.20527	0.000634	0.4653		566.32	7.21928	0.0239	0.252301
038-F-d28 (320,320)	Fluzone	F		320		640		40			1		765.25		0.00033			3106		0.000634			1050.83		0.00026			5454.13		0.000295			4088.42		0.00603
038-F-d180	Fluzone	F									1		267.4		0.0022			2474.4		0.00109			316.47		0.000426			1696.3		0.000243			892.57		0.007242
094-F-d0 (80,160)	Fluzone	F	40-49	80	2	160	1	20	1	Inactivated	2		132.02	1.23307	0.0125	0.7384		1690.5	1.12286	0.00072	0.5625		287.72	1.18987	0.000454	0.843612		708.66	1.49114	0.0005208	0.129808		478.95	1.04854	0.00817	0.280294
094-F-d28 (160,160)	Fluzone	F		160		160		20			2		162.79		0.00923			1898.2		0.000405			342.35		0.000383			1056.71		0.00027			502.2		0.00229
014-M-d0 (80,320)	Flublok	M	18-19	80	16	10	4	20	16	None	1		117.61	2.71559	0.0138	0.0746377		2207.4	0.750294	0.000201	1.43781		214.4	1.58433	0.00073	0.59726		249.86	1.53734	0.00617	0.036953		1078.9	0.526008	0.0097	0.012132
014-M-d28 (1280,1280)	Flublok	M		1280		40		320			1		319.38		0.00103			1656.2		0.000289			339.68		0.000436			384.12		0.000228			567.51		0.000239
014-M-d180	Flublok	M									1		357.4		0.00834			2960.4		0.000248			378.6		0.000522			473.77		0.00049			1423.8		0.00083
032-M-d0 (20,20)	Flublok	M	18-19	20	128	40	256	40	4	None	1		170.6	32.0047	0.0101	0.0491089		1695	1.27074	0.000578	0.844464		156.88	11.824	0.00279	0.164158		193.1	33.0844	0.0082	0.0317582		2937.03	1.53909	0.0079	0.577061
032-M-d28 (2560,2560)	Flublok	M		2560		10240		160			1		5460		0.000496			2153.9		0.0004881			1854.95		0.000458			6388.6		0.000578			4520.34		0.00161
032-M-d180	Flublok	M									1		4208.86		0.0289			1778		0.000764			1276.85		0.000833			7086.68		0.000854			5051.9		0.0031
008-F-d0 (<10,<10)	Flublok	F	40-49	10	64	10	64	80	4	None	1		136.54	20.4394	0.0885	0.0124294		1525.9	1.03827	0.00063	0.714286		43.07	7.98073	0.0678	0.0415929		538.43	10.0668	0.0541	0.0111275		45.11	3.61893	0.0055	0.0075493
008-F-d28 (640,5120)	Flublok	F		640		640		320			1		2790.8		0.0011			1584.3		0.00045			343.73		0.00282			5420.27		0.000602			163.25		0.000268
008-F-d180	Flublok	F									1		624.32		0.0289			1600.1		0.000511			158.18		0.0357			1625.52		0.00128			113.61		0.00087
037-F-d0 (40,80)	Flublok	F	20-29	40	64	40	32	40	32	None	1		147.63	37.6346	0.00166	0.073494		1959.7	1.82604	0.00102	0.347059		373.6	6.87848	0.00193	0.102591		457.16	12.8817	0.0335	0.00877612		554.14	12.2606	0.0139	0.00341026
037-F-d28 (2560,5120)	Flublok	F		2560		1280		1280			1		5556		0.000122			3578.5		0.000354			2569.8		0.000198			5889		0.000294			6794.1		0.000133
010-F-d0 (320,160)	Flublok	F	20-29	320	8	20	128	20	2	Live	1		334.63	17.0025	0.00181	0.0906077		2448.8	1.66159	0.000105	0.406667		158.27	5.34789	0.00075	0.342667		964.86	6.23689	0.00294	0.052381		52.94	2.61674	0.0281	0.914947
010-F-d28 (2560,5120)	Flublok	F		2560		2560		40			1		5689.55		0.000164			4068.9		4.27e-05			846.41		0.000257			6017.73		0.000154			138.53		0.02571
010-F-d180	Flublok	F									1		4112.06		0.007112			3426.4		4.23e-05			485.92		0.000405			5707.16		0.00025			96.02		0.024
041-M-d0 (320,160)	Flublok	M	20-29	320	8	160	32	160	1	Inactivated	1		764.88	7.25884	0.0384	0.0127604		2012.9	1.01068	0.000106	1.51509		771.63	2.89346	0.000336	0.619048		4139.87	1.69711	0.00149	0.0868852		2262.76	1.64935	0.00372	0.876344
041-M-d28 (2560,2560)	Flublok	M		2560		5120		160			1		5552.14		0.0049			2034.4		0.0001606			2232.68		0.000208			7025.81		0.0001477			3732.08		0.00326
041-M-d180	Flublok	M									1		3080		0.00912			2488		9.47e-05			1356.32		0.000265			6268.54		0.000462			2257.55		0.00354
003-F-d0 (1280,2560)	Flublok	F	20-29	1280	1	80	16	320	2	Unknown	1		1817.38	2.83957	0.000747	0.634538		752.5	1.26458	0.000916	0.112445		1245.41	1.95414	0.000274	0.788321		729.04	7.70638	0.00317	0.0457413		1086.09	3.9036	0.000213	0.774648
003-F-d28 (1280,2560)	Flublok	F		1280		1280		640			1		5160.57		0.000474			951.6		0.000103			2433.71		0.000216			5618.26		0.000145			4239.66		0.000165
003-F-d180	Flublok	F									1		5006.68		0.000819			1061.1		0.000651			2358.07		0.000227			5281.33		0.000419			4305.38		0.000171
091-F-d0 (160,40)	Flublok	F	20-29	160	32	320	2	10	1	None	2		78.24	23.2748	0.00591	0.0670157		566.8	2.13038	0.000115	0.94087		99.14	14.9403	0.00109	0.150459		1066.85	2.16909	0.00184	0.90718		10.13	16.7394	0.0202	0.0821782
091-F-d28 (5120,5120)	Flublok	F		5120		640		10			2		1821.02		0.000128			1207.5		0.0001082			1481.18		0.000164			2314.09		0.000561			169.57		0.0166
095-F-d0 (<10,10)	Flublok	F	20-29	10	256	160	64	40	8	None	2		117.71	3.85796	0.0191	0.0361257		1321	1.52294	0.00121	0.51124		40.64	20.1796	0.058	0.0127586		616.94	10.9999	0.00557	0.0226212		329.48	10.9436	0.0153	0.0162745
095-F-d28 (2560,2560)	Flublok	F		2560		10240		320			2		454.12		0.00069			2011.8		0.0006186			820.1		0.00074			6786.27		0.000126			3605.7		0.000249
122-F-d0 (640,640)	Flublok	F	18-19	640	4	640	8	80	4	None	2		1580.94	3.78942	0.0039	0.417949		1492	1.50804	0.000125	0.8304		1227.05	2.7631	0.000262	1.05725		1946.85	3.51995	0.0056	0.222656		3664.58	1.58845	0.0095	0.0184103
122-F-d28 (2560,2560)	Flublok	F		2560		5120		320			2		5990.84		0.000163			2250		0.0001038			3390.46		0.000277			6852.81		0.00057			5820.99		0.000359
123-F-d0 (160,640)	Flublok	F	20-29	160	128	320	4	10	1	None	2		242.44	28.5679	0.0251	0.00884462		364.4	5.88886	0.00178	0.0437079		451.1	9.55385	0.00243	0.0757202		855.81	6.29433	0.0022	0.0981818		129.59	3.77761	0.0577	1.37955
123-F-d28 (20480,20480)	Flublok	F		20480		1280		10			2		6926		0.000222			2145.9		7.78e-05			4309.74		0.000184			5386.75		0.000216			489.54		0.0396
134-F-d0 (20,80)	Flublok	F	40-49	20	2	160	64	10	1	None	2		15.9	7.66352	0.0396	0.142711		310.1	2.92357	0.00266	0.48985		70.23	2.29944	0.000278	0.597122		33.43	175.134	0.0513	0.00306043		64.15	0.744505	0.08282	0.975972
134-F-d28 (40,320)	Flublok	F		40		10240		10			2		121.85		0.00558			906.6		0.001303			161.49		0.000166			5854.72		0.000157			47.76		0.08083
																		0
085-M-d0 (80,320)	Flublok	M	30-39	80	8	640	2	160	1	Inactivated	2		620	5.29148	0.002631	0.0566325		2090	1.4734	0.000114	0.426316		637.4	3.12487	0.000275	0.701818		4110	1.38925	0.000492	0.26626		1572.5	2.64293	0.00111	0.627928
085-M-d28 (640,1280)	Flublok	M		640		1280		160			2		3280.72		0.000749			3079.4		4.86e-05			1991.79		0.000193			5709.83		0.000131			4156.01		0.00697
110-M-d0 (160,640)	Flublok	M	20-29	160	8	80	2	80	1	Inactivated	2		665.57	7.2759	0.00208	0.735577		2440.7	1.0202	0.000135	0.463704		574.61	5.59012	0.000229	0.786026		650.77	1.94669	0.00237	0.772152		1573.76	1.33175	0.00464	0.424569
110-M-d28 (1280,2560)	Flublok	M		1280		160		80			2		4842.62		0.000653			2490		6.26e-05			3212.14		0.00018			1266.85		0.00183			2095.86		0.00197
139-M-d0 (640,640)	Flublok	M	20-29	640	4	80	4	320	1	Inactivated	2		492.46	8.66476	0.00423	0.365248		3586.1	1.04615	0.000174	0.700575		1185.64	3.37815	0.000366	1.56011		505.45	4.31267	0.00236	0.229661		4921.56	1.09762	0.000682	0.199413
139-M-d28 (2560,1280)	Flublok	M		2560		320		320			2		4267.05		0.000545			3751.6		0.0001219			4005.27		0.000571			2179.84		0.00142			5402		0.000136
																		0
046-M-d0 (320,320)	Flublok	M	40-49	320	2	80	2	40	1	Inactivated	2		623.86	3.76777	0.00589	0.288625		3454.4	1.12908	0.000595	0.8		352.82	2.50777	0.000193	2.76684		279.57	2.21887	0.00411	0.256364		675	1.29333	0.0095	0.577778
046-M-d28 (640,2560)	Flublok	M		640		160		40			2		2350.56		0.0017			3900.3		0.000476			884.79		0.000534			620.33		0.00282			873		0.0086
068-F-d0 (20,80)	Flublok	F	30-39	20	4	80	2	320	1	Inactivated	2		167.28	1.63893	0.00931	0.0917293		1767.9	1.01194	0.00105	0.80381		79.54	3.08273	0.000854	0.0361827		175.07	2.20649	0.00485	0.0453608		2565.91	1.46151	0.004807	1.01859
068-F-d28 (80,640)	Flublok	F		80		160		320			2		274.16		0.00554			1789		0.000844			245.2		0.000309			386.29		0.0022			3750.1		0.004822
072-F-d0 (160,320)	Flublok	F	30-39	160	8	160	2	80	1	Inactivated	2		519.85	10.2637	0.00301	0.0797342		2761	1.41289	0.00189	0.304233		515.85	7.2535	0.000288	0.597222		570.04	6.87106	0.00422	0.0488152		2134.75	1.60004	0.0032	0.5875
072-F-d28 (1280,5120)	Flublok	F		1280		320		80			2		5335.6		0.000424			3901		0.000575			3741.72		0.000172			3916.78		0.00206			3415.68		0.00188
086-F-d0 (320,640)	Flublok	F	18-19	320	4	80	16	320	1	Inactivated	2		387.53	12.1491	0.00406	0.0512315		434.4	0.566298	0.000678	2.86136		585.54	5.0921	0.000313	0.335463		1670.27	3.39586	0.0015	0.544262		4486.13	1.22343	0.00157	0.973248
086-F-d28 (1280,2560)	Flublok	F		1280		1280		320			2		4708.16		0.00208			246		0.00194			2981.63		0.000105			5672		0.00098			5488.47		0.001528
106-F-d0 (80,80)	Flublok	F	40-49	80	4	80	4	10	1	Inactivated	2		137.23	5.26824	0.0124	0.02		1198.1	1.10767	0.00106	0.589623		137.89	4.95032	0.000256	0.621094		197.04	11.6111	0.00508	0.0389764		529.56	2.7946	0.0367	0.284278
106-F-d28 (320,640)	Flublok	F		320		320		10			2		722.96		0.00248			1327.1		0.000625			682.6		0.000159			2287.85		0.00198			1479.91		0.0181
111-F-d0 (160,640)	Flublok	F	18-19	160	8	640	1	40	2	Inactivated	2		488.99	11.1793	0.00378	0.0666667		1371.1	2.04945	0.000816	0.155637		400.14	8.21005	0.000616	0.897727		2221.12	1.34086	0.003696	0.222701		1088.6	1.33538	0.0059	0.646914
111-F-d28 (1280,2560)	Flublok	F		1280		640		80			2		5466.55		0.0006252			2810		0.000127			3285.17		0.000553			2978.2		0.00155			1453.69		0.00462
120-F-d0 (160,160)	Flublok	F	30-39	160	16	160	2	80	1	Inactivated	2		402.32	14.4928	0.00234	0.0799145		1611.5	1.33999	0.000113	0.89823		486.88	6.88235	0.000908	0.262115		2481	1.7231	0.003503	1.03976		6269	1.00287	0.00156	0.334615
120-F-d28 (2560,5120)	Flublok	F		2560		320		80			2		5830.73		0.0003187			2159.4		0.0001015			3350.88		0.000238			4275		0.002523			6287		0.00122
135-F-d0 (80,160)	Flublok	F	30-39	80	64	20	64	20	1	Inactivated	2		61.83	64.4055	0.0205	0.00941463		694.8	2.09442	0.00311	0.211897		192.72	20.4232	0.00246	0.138618		190.08	25.1701	0.00193	0.0119171		54.43	14.5683	0.013	0.78956
135-F-d28 (5120,10240)	Flublok	F		5120		1280		20			2		3982.19		0.000243			1455.2		0.000659			3935.95		0.000341			4784.33		0.00023			792.95		0.00984
																		0
098-F-d0 (640,320)	Flublok	F	40-49	640	1	160	4	10	4	Inactivated	2		131	3.67992	0.00133	0.977444		768.6	1.76451	0.00102	0.610588		88.32	4.06997	0.000679	0.553756		256.65	7.21995	0.00179	0.217678		241.92	1.83143	0.086	0.397674
098-F-d28 (640,640)	Flublok	F		640		640		40			2		482.07		0.0013			1356.2		0.0006228			359.46		0.000376			1853		0.000825			443.06		0.0342
107-F-d0 (80,320)	Flublok	F	20-29	80	2	160	2	80	1	Inactivated	2		49.56	9.35331	0.0048	0.135081		302.4	1.16435	0.0025	0.53		20.09	21.109	0.00164	0.159756		721.99	3.17135	0.00217	0.0940092		1351.95	1.44466	0.00176	1.125
107-F-d28 (160,640)	Flublok	F		160		320		80			2		463.55		0.00335			352.1		0.001325			424.08		0.000262			2289.68		0.00204			1953.11		0.00108
054-F-d0 (320,160)	Flublok	F	20-29	320	8	40	4	160	4	Unknown	2		140.14	9.36285	0.00385	0.0792208		1544.7	1.3042	0.0003804	0.239222		179.59	5.83908	0.00375	0.14		129.51	7.35611	0.00414	0.312903		2086.38	1.75886	0.007902	0.646341
054-F-d28 (2560,5120)	Flublok	F		2560		160		640			2		1312.11		0.000405			2014.6		9.1e-05			1048.64		0.000525			952.69		0.00388			3669.66		0.00583
015-M-d0 (20,80)	Flucelvax	M	30-39	20	4	320	4	10	64	None	1		14.67	16.7955	0.0351	0.0390313		1500	1.15553	0.00148	0.642568		111.41	2.78979	0.000991	0.367306		2663.13	1.5218	0.00137	0.377372		112.78	23.0176	0.0231	0.0709957
015-M-d28 (2560,2560)	Flucelvax	M		2560		1280		640			1		246.39		0.00137			1733.3		0.000951			310.81		0.000364			4052.74		0.000517			2595.93		0.00164
015-M-d180	Flucelvax	M									1		242.03		0.00125			2151.8		0.00099			303.15		0.00041			3860.95		0.001068			2976.76		0.00141
029-M-d0 (320,320)	Flucelvax	M	40-49	320	4	80	4	640	1	Inactivated	1		490.36	5.63602	0.00472	0.0224576		3325.6	1.03311	0.00028	0.701429		686.82	3.03701	0.000599	0.10818		4437.99	1.29074	0.00461	0.035082		2489.84	1.03287	0.000316	0.765823
029-M-d28 (2560,2560)	Flucelvax	M		2560		320		640			1		2763.68		0.00106			3435.7		0.0001964			2085.88		0.000148			5728.29		0.00214			2571.67		0.000242
029-M-d180	Flucelvax	M									1		1001.57		0.00266			3224.2		0.000204			985.11		0.000244			3536.67		0.00583			1403.79		0.000384
005-F-d0 (<10,<10)	Flucelvax	F	18-19	10	16	10	128	160	4	Unknown	1		46.68	10.7901	0.076	0.0239474		1065.4	1.43861	0.000505	0.843564		30	10.147	0.00903	0.00579181		773.74	6.91128	0.0576	0.00173438		407.66	3.61855	0.008352	0.00508523
005-F-d28 (160,640)	Flucelvax	F		160		1280		640			1		503.68		0.00182			1532.7		0.000426			304.41		0.000523			5347.53		0.0001999			1475.14		0.000179
005-F-d180	Flucelvax	F									1		221.91		0.0198			1289.8		0.000826			156.31		0.000747			4009.44		0.000433			1287.04		0.000288
033-F-d0 (160,80)	Flucelvax	F	30-39	160	2	40	2	20	4	Unknown	1		249.74	1.93189	0.004128	0.0898438		1532.4	1.29307	0.00869	0.0509781		299.57	2.15305	0.00357	0.0322129		402.83	1.43934	0.0382	0.119895		1209.08	1.05366	0.01534	0.0325843
033-F-d28 (320,160)	Flucelvax	F		320		80		80			1		482.47		0.00115			1981.5		0.000443			644.99		0.000115			579.81		0.01458			1273.96		0.00174
133-M-d0 (160,320)	Flucelvax	M	20-29	160	4	80	4	80	2	None	2		397.7	4.97916	0.00631	0.427481		2514.8	1.2269	0.00026	0.403846		381.77	7.1937	0.000141	0.362695		389.7	1.92995	0.0462	0.0880952		586.13	4.16817	0.00621	0.8
133-M-d28 (640,640)	Flucelvax	M		640		320		160			2		1980.21		0.00056			3085.4		0.000105			2746.34		5.114e-05			752.1		0.00407			2443.09		0.00168
143-M-d0 (160,320)	Flucelvax	M	18-19	160	4	640	2	20	8	None	2		203.77	15.7467	0.008228	0.413158		983.5	2.12669	0.000983	0.198372		304.35	11.7387	0.000108	0.477593		2285.39	2.02608	0.001794	0.81738		559.07	9.51439	0.05237	0.0104067
143-M-d28 (640,1280)	Flucelvax	M		640		1280		160			2		3208.7		0.000942			2091.6		0.000195			3572.67		5.158e-05			4630.39		0.000649			5319.21		0.000545
057-F-d0 (<10,<10)	Flucelvax	F	40-49	10	8	80	2	80	2	None	2		95.57	1.62718	0.016	0.145		2819.3	1.00674	0.0001991	0.703164		71.18	3.49045	0.00221	0.0139367		384.57	2.36027	0.00962	0.293139		642.81	2.87676	0.008311	0.0993569
057-F-d28 (80,40)	Flucelvax	F		80		160		160			2		155.51		0.00232			2838.3		0.00014			248.45		0.000308			907.69		0.00282			1849.21		0.00309
067-F-d0 (80,160)	Flucelvax	F	18-19	80	16	40	32	10	32	None	2		222.09	16.885	0.00138	0.0927536		1060.7	1.31602	0.0002768	0.712789		181.56	14.5676	0.00271	0.096679		243.95	15.937	0.0099	0.00647191		170.82	28.2584	0.0337	0.00205806
067-F-d28 (1280,5120)	Flucelvax	F		1280		1280		320			2		3749.99		0.000128			1395.9		0.0001973			2644.9		0.000262			3887.83		0.000576			4827.1		0.000151
071-F-d0 (160,320)	Flucelvax	F	20-29	160	8	80	8	640	1	None	2		190.81	9.73219	0.00474	0.0529536		3371.4	1.09506	0.000119	0.89916		486.26	5.75639	0.00502	0.0262948		873.49	5.23767	0.00569	0.00182777		5535.65	1.06462	0.000554	1.00181
071-F-d28 (1280,2560)	Flucelvax	F		1280		640		640			2		1857		0.000251			3691.9		0.000107			2799.1		0.000132			4575.05		0.000104			5893.35		0.000555
090-F-d0 (80,40)	Flucelvax	F	20-29	80	32	80	2	80	4	None	2		118.87	7.62791	0.014	0.0119286		954.5	1.31241	0.000679	0.569956		38.71	52.5518	0.00499	0.00677355		214.28	23.1569	0.0033	0.703433		333.18	12.8277	0.00302	0.228146
090-F-d28 (2560,5120)	Flucelvax	F		2560		160		320			2		906.73		0.000167			1252.7		0.000387			2034.28		0.000338			4962.07		0.001639			4273.92		0.000689
088-F-d0 (160,320)	Flucelvax	F	20-29	160	2	10	4	10	32	None	2		553.77	2.4752	0.0045	0.841556		694.1	3.28483	0.000313	0.910543		390.3	2.57517	0.000212	0.679245		293.87	8.24565	0.018	0.442222		310.76	19.2818	0.0464	0.00653017
088-F-d28 (320,320)	Flucelvax	F		320		40		320			2		1370.69		0.0003787			2280		0.000285			1005.09		0.000144			2423.15		0.00796			5992		0.000303
100-F-d0 (160,160)	Flucelvax	F	30-39	160	2	40	8	80	4	None	2		275.61	1.41504	0.00144	0.743056		2210.2	0.848792	0.000204	2.84314		116.05	4.0224	0.00014	1		61.96	10.2163	0.0075	0.0166286		397.4	6.97031	0.00295	0.139661
100-F-d28 (320,320)	Flucelvax	F		320		320		320			2		390		0.0007			1876		0.00058			466.8		0.00014			633		0.000291			2770		0.000412
114-F-d0 (640,640)	Flucelvax	F	20-29	640	1	320	32	10	8	None	2		1627.9	2.31385	0.00218	0.605505		2320.7	1.40134	0.000598	0.452508		1686.21	1.85543	0.000225	1.10756		3060	2.2604	0.00131	0.324826		81.7	60.4009	0.07108	0.0213844
114-F-d28 (640,2560)	Flucelvax	F		640		10240		80			2		3766.72		0.00132			3252.1		0.0002706			3128.64		0.0002492			6916.83		0.000104			4934.75		0.00152
126-M-d0 (160,160)	Flucelvax	M	30-39	160	8	2560	1	20	1	Inactivated	2		272	3.1739	0.015	0.101333		2905.1	1.02712	0.000924	0.588745		667.92	2.25651	0.000328	0.667683		3314	0.824798	0.000472	2.33333		2023.2	0.757374	0.0234	2.98291
126-M-d28 (1280,1280)	Flucelvax	M		1280		2560		20			2		863.3		0.00252			2983.9		0.000544			1507.17		0.000219			2733.38		0.0003868			1532.32		0.01698
055-M-d0 (640,640)	Flucelvax	M	30-39	640	2	320	16	640	1	Inactivated	2		344.16	1.6651	0.00158	0.208228		2191.8	1.10904	0.000469	0.209382		363.62	2.04565	0.000396	0.919192		5967.65	1.22823	0.000473	0.957717		3024.72	1.32664	0.00059	0.91195
055-M-d28 (1280,1280)	Flucelvax	M		1280		5120		640			2		573.06		0.001329			2430.8		9.82e-05			743.84		0.000364			7329.65		0.000453			4012.72		0.00045
069-M-d0 (320,1280)	Flucelvax	M	20-29	320	1	320	1	80	2	Inactivated	2		466.52	1.46708	0.00308	0.957792		729	1.33635	0.0014	0.591429		553.08	1.43672	0.000224	0.642857		764.54	1.39919	0.00187	0.73262		3330.61	1.23286	0.00164	0.427439
069-M-d28 (320,1280)	Flucelvax	M		320		320		160			2		684.42		0.00295			974.2		0.000828			794.62		0.000144			1069.74		0.00137			4106.18		0.000701
079-F-d0 (40,40)	Flucelvax	F	20-29	40	4	320	2	10	4	Inactivated	2		205.1	3.26441	0.034	0.153731		2725.3	0.940043	0.000106	0.986792		383.59	2.29878	0.00117	0.0288034		4164.71	0.849927	0.00044	1.13636		822.39	1.9804	0.04102	0.228521
079-F-d28 (160,320)	Flucelvax	F		160		640		40			2		669.53		0.0206			2561.9		0.0001046			881.79		0.000337			3539.7		0.00035			1628.66		0.0108
112-F-d0 (320,320)	Flucelvax	F	30-39	320	4	640	1	160	1	Inactivated	2		329.8	2.96786	0.0183	0.0304918		1583	1.16286	0.0003909	0.613968		294.89	2.9081	0.000216	0.621759		1348.77	1.10773	0.00163	0.514724		1242.15	1.47976	0.00233	0.433476
112-F-d28 (1280,1280)	Flucelvax	F		1280		640		160			2		978.8		0.00558			1840.8		0.00024			857.57		0.0001343			1494.07		0.000839			1838.08		0.00101
076-F-d0 (320,320)	Flucelvax	F	20-29	320	2	160	2	160	1	Inactivated	2		459.57	1.17253	0.00203	0.876847		1666.1	0.987696	0.000111	1.23423		503.56	1.11165	0.000277	0.98556		583.57	1.86804	0.00424	0.0339623		2208.54	1.14194	0.00208	0.567308
076-F-d28 (640,640)	Flucelvax	F		640		320		160			2		538.86		0.00178			1645.6		0.000137			559.78		0.000273			1090.13		0.00144			2522.03		0.00118
082-F-d0 (1280,10240)	Flucelvax	F	30-39	1280	2	160	2	80	1	Inactivated	2		1459.36	1.73238	0.000233	0.987124		2980	1.39054	0.000116	0.704483		1047.92	2.50508	0.000415	1.27711		1257.92	2.26167	0.00157	0.194268		1967.59	1.75631	0.00328	0.54878
082-F-d28 (2560,10240)	Flucelvax	F		2560		320		80			2		2528.16		0.00023			4143.8		8.172e-05			2625.12		0.00053			2845		0.001305			3455.7		0.0018
108-F-d0 (80,160)	Flucelvax	F	20-29	80	2	40	2	80	1	Inactivated	2		201.52	1.26901	0.00156	0.846154		1011	1.08694	0.000737	0.941655		331.2	1.36476	0.000251	1		2.88	5.5	0.00822	0.0989051		298.67	2.30271	0.00315	0.964762
108-F-d28 (160,160)	Flucelvax	F		160		80		80			2		255.73		0.00132			1098.9		0.000694			452.01		0.000251			15.84		0.00813			687.75		0.003039
119-F-d0 (1280,1280)	Flucelvax	F	20-29	1280	1	320	1	160	1	Inactivated	2		1385.96	1.59717	0.000137	0.810219		1577.8	0.939916	0.000103	3.39806		1696.27	1.26333	0.000424	1.11085		3280.25	0.930588	0.00583	0.0897084		1659.07	1.32868	0.00342	0.5
119-F-d28 (1280,2560)	Flucelvax	F		1280		320		160			2		2213.61		0.000111			1483		0.00035			2142.95		0.000471			3052.56		0.00523			2204.38		0.00171
016-M-d0 (640,1280)	Fluzone	M	18-19	640	1	320	16	80	4	None	1		1010	1.8578	0.001498	0.309237		1094.7	0.925185	0.000729	0.862826		1374.8	1.32106	0.000419	1.08592		1362.26	4.61275	0.00103	0.152427		2271.6	2.35117	0.00126	0.226984
016-M-d28 (640,1280)	Fluzone	M		640		5120		320			1		1876.38		0.000154			1012.8		0.000629			1816.2		0.000455			6283.76		0.000157			5340.91		0.000286
016-M-d180	Fluzone	M									1		890.82		0.00189			1153.1		0.00088			1121.35		0.00033			5008.66		0.00038			4293.5		0.000417
031-M-d0 (320,1280)	Fluzone	M	30-39	320	1	160	8	160	1	None	1		1767	1.69779	0.00121	0.509524		3936	1.06148	0.0002927	0.652204		1050.82	1.44369	0.000414	1.07971		2470	2.54514	0.00487	0.117659		3570.7	1.1508	0.00186	0.900538
031-M-d28 (320,1280)	Fluzone	M		320		1280		160			1		3000		0.00017			4178		0.0001909			1517.06		0.000447			6286.5		0.000573			4109.16		0.001675
031-M-d180	Fluzone	M									1		2561		0.00117			4405		0.000194			1246.69		0.000411			5734.5		0.000559			4197.22		0.0023
039-M-d0 (640,320)	Fluzone	M	20-29	640	2	10	32	160	2	Inactivated	1		683.71	1.57113	0.000393	0.834606		3106.4	1.16537	0.0002104	0.520105		295.51	1.67416	0.00038	0.878947		366.61	10.1226	0.0178	0.00435986		1613	1.54471	0.00259	0.791506
039-M-d28 (1280,640)	Fluzone	M		1280		320		320			1		1074.2		0.000328			3620.1		0.00010943			494.73		0.000334			3711.06		0.00252			2491.62		0.00205
039-M-d180	Fluzone	M									1		838.25		0.00054			3350.2		0.00016			362.49		0.000345			1224.54		0.00426			1668.04		0.00263
030-F-d0 (320,640)	Fluzone	F	18-19	320	2	10	1024	10	32	Unknown	1		1104.79	0.441876	0.000139	0.397436		1608.5	2.09462	0.00104	0.832692		928.58	2.20602	0.000349	0.710029		122.2	64.9501	0.0138	0.00728997		651.36	9.89376	0.0178	0.019359
030-F-d28 (640,640)	Fluzone	F		640		10240		320			1		488.18		0.000155			3369.2		0.000866			2048.47		0.0002478			7936.9		0.000538			6444.4		0.0051
030-F-d180	Fluzone	F									1		1403.06		0.000265			2972.6		0.000938			1218.66		0.000326			6984.74		0.000821			4956.9		0.0049
109-M-d0 (160,320)	Fluzone	M	20-29	160	4	320	2	640	1	None	2		295.33	4.15837	0.00823	0.0679222		3205.9	1.02077	0.000867	0.665513		450.04	4.13932	0.000288	0.548611		2828	2.21968	0.000325	0.763077		5858.15	1.1324	0.000554	0.294224
109-M-d28 (640,640)	Fluzone	M		640		640		640			2		1228.09		0.000559			3272.5		0.000577			1862.86		0.000158			6277.25		0.000248			6633.75		0.000163
146-F-d0 (160,1280)	Fluzone	F	20-29	640	4	160	64	80	32	None	2		924.56	1.81276	0.00441	0.0911565		2231.9	1.67794	0.00103	0.212621		1041.56	1.79151	0.000233	0.590987		365.53	19.2898	0.00535	0.0196449		684.22	11.4656	0.0105	0.0450476
146-F-d28 (2560,2560)	Fluzone	F		2560		10240		2560			2		1676.01		0.000402			3745		0.000219			1865.96		0.0001377			7051		0.001051			7845		0.000473
099-M-d0 (320,640)	Fluzone	M	20-29	320	4	320	4	80	4	Inactivated	2		257.7	2.8007	0.00115	0.426957		1282	1.23931	0.00591	0.0226734		198.42	3.44844	0.0037	0.0878378		2835.42	1.4142	0.00764	0.948953		4395.97	1.19848	0.0021	0.30619
099-M-d28 (1280,2560)	Fluzone	M		1280		1280		320			2		721.74		0.000491			1588.8		0.000134			684.24		0.000325			4009.85		0.00725			5268.5		0.000643
074-M-d0 (320,640)	Fluzone	M	20-29	320	2	20	2	80	2	Inactivated	2		378.61	1.49212	0.00145	0.889655		1325.6	1.08804	0.00151	0.708609		464.45	1.5497	0.000358	0.896648		245.01	1.50247	0.0154	0.785146		201.39	2.4099	0.00413	0.636804
074-M-d28 (640,640)	Fluzone	M		640		40		160			2		564.93		0.00129			1442.3		0.00107			719.76		0.000321			368.12		0.0192			485.33		0.00263
075-M-d0 (320,640)	Fluzone	M	20-29	320	1	320	2	160	1	Inactivated	2		432.54	1.64588	0.00225	0.268444		1599	1.13596	0.00118	0.983051		432.22	1.96182	0.000378	1.15608		2246.57	1.44551	0.000113	1.31947		4714.95	1.14415	0.00179	0.73743
075-M-d28 (320,1280)	Fluzone	M		320		640		160			2		711.91		0.000604			1816.4		0.00116			847.94		0.000437			3247.43		0.00010491			5394.61		0.00132
083-M-d0 (1280,1280)	Fluzone	M	20-29	1280	1	640	1	320	1	Inactivated	2		291.8	1.20894	0.000419	0.331742		1681.9	0.931922	0.000482	6.61826		542.94	1.1074	0.000352	0.857955		603.27	0.955741	0.000461	0.266811		2621.73	1.01758	0.000511	1.19569
083-M-d28 (1280,1280)	Fluzone	M		1280		640		320			2		352.77		0.000139			1567.4		0.00319			601.25		0.000302			576.57		0.000123			2667.83		0.000481
084-M-d0 (320,640)	Fluzone	M	30-39	320	2	160	1	40	1	Inactivated	2		304.93	1.10714	0.00204	0.627451		1909.7	0.981515	0.000962	0.717256		409.98	1.12637	0.000503	0.481113		103.37	1.12034	0.0013	0.8		322.38	1.24	0.0277	1.05415
084-M-d28 (640,640)	Fluzone	M		640		160		40			2		337.6		0.00128			1874.4		0.00069			461.79		0.000242			115.81		0.00104			399.75		0.0292
101-M-d0 (640,640)	Fluzone	M	20-29	640	1	160	2	160	2	Inactivated	2		377.3	1.62422	0.000388	0.680412		1716.3	1.24273	0.00146	0.539726		723.02	1.58234	0.000204	0.901961		703.35	1.93594	0.00511	0.252446		2954.05	1.20073	0.0014	0.785
101-M-d28 (640,320)	Fluzone	M		640		320		320			2		612.82		0.000264			2132.9		0.000788			1144.06		0.000184			1361.64		0.00129			3547.03		0.001099
104-M-d0 (320,320)	Fluzone	M	30-39	320	1	320	1	160	1	Inactivated	2		272.89	1.15365	0.00094	0.934043		3125.8	0.916085	0.000114	0.921053		355.89	1.35278	0.000143	1.13986		2375.82	1.16835	0.00638	0.860502		2094.5	1.23366	0.00143	0.748252
104-M-d28 (320,320)	Fluzone	M		320		320		160			2		314.82		0.000878			2863.5		0.000105			481.44		0.000163			2775.78		0.00549			2583.9		0.00107
105-M-d0 (640,320)	Fluzone	M	20-29	640	1	320	4	640	0.5	Inactivated	2		341.4	1.83776	0.00118	0.964492		1680.3	0.958341	0.00108	0.723148		500.86	2.10244	0.0004119	0.864287		2771	1.78058	0.000699	0.960229		4015.88	1.24764	0.000262	1.19084
105-M-d28 (640,640)	Fluzone	M		640		1280		320			2		627.41		0.0011381			1610.3		0.000781			1053.03		0.000356			4934		0.0006712			5010.38		0.000312
131-F-d0 (320,640)	Fluzone	F	20-29	320	4	10	128	40	8	Inactivated	2		429.89	2.00375	0.00255	0.196078		1414.2	1.25286	0.00126	0.740476		1051.73	1.50036	0.0002133	0.792311		198.88	17.4743	0.0187	0.0935264		470.98	9.39142	0.0685	0.119416
131-F-d28 (1280,1280)	Fluzone	F		1280		1280		320			2		861.39		0.0005			1771.8		0.000933			1577.97		0.000169			3475.28		0.00549			4423.17		0.00818
073-F-d0 (40,160)	Fluzone	F	40-49	40	2	80	2	10	1	Inactivated	2		230.29	1.01038	0.0192	0.942708		1695.2	0.876947	0.00118	0.974576		113.61	1.61025	0.00566	0.64311		364.78	2.203	0.00412	1.09223		270.5	2.12163	0.0829	0.990229
073-F-d28 (80,160)	Fluzone	F		80		160		10			2		232.68		0.0181			1486.6		0.00115			182.94		0.00364			803.61		0.0035			573.9		0.08209
093-F-d0 (160,320)	Fluzone	F	40-49	160	2	640	1	20	2	Inactivated	2		370.7	1.04028	0.00527	0.265655		1310.3	0.866824	0.00351	1.37322		612.67	1.05329	0.000323	1.00619		2906.27	0.971651	0.000869	0.864212		1194.86	1.47387	0.0204	0.943284
093-F-d28 (320,1280)	Fluzone	F		320		640		40			2		385.63		0.00314			1135.8		0.00482			645.32		0.000325			2823.88		0.000751			1761.07		0.019243
113-F-d0 (1280,2560)	Fluzone	F	20-29	1280	1	320	2	10	1	Inactivated	2		1527	1.1611	0.00226	0.853982		4475.4	0.994883	0.000507	1.07298		1226.54	1.11928	0.000199	0.720603		2486.35	1.15331	0.00111	0.977477		5433.3	1.01804	0.0628	0.852229
113-F-d28 (1280,2560)	Fluzone	F		1280		640		10			2		1773		0.00193			4452.5		0.000544			1372.84		0.0001434			2867.52		0.001085			5531.32		0.05352
118-F-d0 (80,640)	Fluzone	F	40-49	80	2	1280	1	10	4	Inactivated	2		148.63	1.4055	0.0018	0.583333		1068	1.11648	0.00366	0.696721		624.42	1.19445	0.000518	0.936293		2450	1.65837	0.000307	1.47264		556.69	1.81654	0.0727	0.35901
118-F-d28 (160,640)	Fluzone	F		160		1280		40			2		208.9		0.00105			1192.4		0.00255			745.84		0.000485			4063		0.0002521			1011.25		0.0261
																			0
124-F-d0 (160,640)	Fluzone	F	20-29	160	8	80	2	80	4	Unknown	2		502.1	9.16343	0.0026	0.187308		1545.5	0.657198	0.000185	0.848649		542.43	5.15265	0.000514	0.961089		1170.11	2.16279	0.00141	2.7305		402.12	5.17214	0.00462	0.127056
124-F-d28 (1280,2560)	Fluzone	F		1280		160		320			2		4600.96		0.001487			1015.7		0.000157			2794.95		0.000494			2530.7		0.001085			2079.82		0.000587
096-F-d0 (160,640)	Fluzone	F	18-19	160	1	640	2	160	1	Unknown	2		204.29	1.62025	0.00155	1.09677		1371.5	1.27051	0.00159	0.339623		313.78	2.29065	0.000118	1.95763		961.12	3.27798	0.000152	1.24474		3205.53	1.64923	0.00101	1.38614
096-F-d28 (160,640)	Fluzone	F		160		1280		160			2		331		0.0017			1742.5		0.00054			718.76		0.000231			3150.53		0.0001892			5286.65		0.0014
